# Supplementary material for: Metamorphic turnover at 2 Ga related to two-stage assembly of Columbia
Source: Sci Rep. 2024 Mar 18;14:6483. doi: 10.1038/s41598-024-56691-1 (PMC10948810; doi:10.1038/s41598-024-56691-1)
Supplement: Supplementary file 2 — Supplementary Table S1. [file 41598_2024_56691_MOESM2_ESM.xlsx]

## Sheet: Data Source
Table S1. Global dataset of metamorphic rock record modified after Brown and Johnson 2019. The dataset has been filtered for the time-window between 2.0 and 1.6 Ga and for the continetal blocks considered in the paleogeografic reconstructions of the supercontinent Nuna.
*Brown, M., & Johnson, T. (2019). Time's arrow, time's cycle: Granulite metamorphism and geodynamics. Mineralogical Magazine, 83(3), 323-338. doi:10.1180/mgm.2019.19

## Sheet: TABLE_1
High T/P metamorphism
Age (Ga)	Location	Peak P/P-T/peak T	T (°C)	P (GPa)	T / P (°C/GPa)	Type	Path	Latitude	Longitude	References
1.99	Glenburgh gold deposit, Glenburgh Terrane, southern Gascoyne Province, Western Australia	P-T	875	0.72	1215.28	HAG	U	-25.367	116.152	Roche et al. (2017)
1.958	Hujigou, Daqingshan, Khondalite Belt, North China Craton	P-T	860	1.05	819.048	HAG	CW	40.784	110.08	Cai et al. (2015, 2014); Dong et al. (2013)
1.95	Qitan1 borehole, Ordos Basin, North China Craton	Peak P	770	0.88	875	HAG	CW	38.919	107.261	Gou et al. (2016)
1.94	Luoning terrane, TNCO, North China Craton	P-T	743	0.925	803.243	HAG	CW	34.242	111.598	Chen et al. (2015)
1.94	Taltson Magmatic Zone, Canada (average 15 samples)	P-T	930	0.67	1388.06	HUHT	U	60.03	-111.86	Card et al. (2014); Pattison et al., 2003
1.93	Tuguiwula, Jining Complex, Khondalite Belt, North China craton	Peak-T	1000	0.85	1176.47	HUHT	CW	40.74	113.3	Li and Wei (2018); Santosh et al. (2009)
1.93	Southeastern Luliang complex, TNCO, North China Craton	P-T	825	0.9	916.667	HAG	CW	37.579	111.924	Zhao et al. (2017); Xiao et al. (2017)
1.925	Liangcheng, Jining Complex, Khondalite Belt, North China Craton	Peak-T	1050	0.6	1750	HUHT	CW	40.549	112.368	Lobjoie et al. (2018)
1.924	Zhaojiayao, Jining Complex, Khondalite Belt, North China craton	Peak T	985	0.85	1158.82	HUHT	CW	40.244	113.23	Li and Wei (2016)
1.92	Taltson Domain, southern margin of Rae Craton, northern Saskatchewan, Canada	P-T	880	1.1	800		CW			Morrissey et al. (2022)
1.92	Great Slave Lake shear zone, between Rae and Slave cratons	P-T	775	0.9	861.111		CW			Cutts & Dyck (2022)
1.915	Xiaoshizi, Jining Complex, Khondalite Belt, North China craton	Peak-T	950	0.91	1043.96	HUHT	U	40.84	112.239	Jiao et al. (2013a, 2013b)
1.91	Heling'er, Jining Complex, Khondalite Belt, North China craton	Peak-T	1000	0.7	1428.57	HUHT	U	40.35	111.88	Santosh et al. (2013); Liu et al. (2012)
1.91	Lapland granulite belt, Finland	P-T	850	0.8	1062.5	HAG	CW	68.75	27.88	Tuisku et al. (2006); Tuisku and Huhma (2006)
1.91	Umba granulite belt, Russian Federation	P-T	900	1.05	857.143	HUHT	U	66.68	33.88	Aranovich et al. (2010); Daly et al. (2001)
1.896	Chipman domain, Snowbird tectonic zone, Canada	P-T	850	1	850	HAG	CW	59.423	-105.413	Mahan et al. (2008); Flowers et al. (2006)
1.861	Bell Peninsula, Southampton Island, Nunavut	P-T	770	0.74	1040.54	HAG	U	63.777	-80.25	Berman et al. (2013b)
1.86	Shaerqin, Khondalite Belt, North China Craton	Peak-T	870	0.8	1087.5	HAG	CW	40.737	111.171	Jiao et al. (2015)
1.854	Weihai, northern Sulu belt, China	Peak T	950	1.2	791.667	HUHT	U	37.439	121.997	Xiang et al. (2014)
1.852	MP metapelite, Nanshu, Jiaobei massif, Jiao-Liao-Ji belt, North China Craton	P-T	885	0.97	912.371	HAG	CW	37	120.33	Zhao et al. (2015); Tam et al. (2012c)
1.85	Tasiuyak gneiss, Makhavinekh Lake, northern Labrador, Canada	P-T	900	0.8	1125	HUHT	U	56.6	-62.35	Mitchell et al. (2014); McFarlane et al. (2005)
1.848	Duke of York Bay, Southampton Island, Nunavut	P-T	780	0.71	1098.59	HAG	U	65.05	-84.2	Berman et al. (2013b)
1.83	North of Fuping, Fuping Complex, TNCO, North China Craton	P-T	875	1	875	HAG	U	38.955	114.122	Tang et al. (2017)
1.826	Lujiaying, TNCO, North China Craton	Peak-T	930	0.5	1860	HUHT	U	40.634	113.844	Yang et al. (2014)
1.824	Turku, southern Finland	Peak T	830	0.6	1383.33	HAG	U	60.461	22.178	Johannes et al. (2003); Väisänen et al. (2002)
1.823	Tiahua metamorphic complex, Mt Huashan area, TNCO, North China Craton	P-T	800	0.77	1038.96	HAG	CW	34.24	110.46	Wang et al. (2017)
1.814	Fraser Lakes (zone B), Wollaston domain, northern Saskatchewan, Canada	Peak P	780	0.8	975	HAG	CW	57.044	-104.92	McKechnie et al. (2012); Annesley et al. (2005)
1.8	Zone 4, Mount Stafford, central Australia	P-T	800	0.4	2000	HAG	U	-22	132.7	Rubatto et al. (2006); White et al. (2003)
1.79	Eastern granulite facies zone, Thompson Nickel Belt, Manitoba, Canada	P-T	800	0.7	1142.86	HAG	CW	55.85	-97.86	Couëslan et al. (2013); Couëslan & Pattison (2012)
1.79	Pelite Zone, Ketilidian Belt, Greenland (average 9 samples)	P-T	940	0.58	1620.69	HUHT	U	60.144	-44.313	Pattison et al. (2003); Garde et al. (2002); Dempster et al. (1991)
1.78	Tobacco Root Mountains, Montana, USA	Peak T	850	0.95	894.737	HAG	CW	45.54	-112.04	Cheney et al. 2004a, b
1.75	HPG block, Black Hills, South Dakota, USA	Peak P	680	0.63	1079.37	HAG	CW	43.875	-103.583	Nabelek and Chen (2014); Dahl et al. (2005)
1.75	Laxfordian northern and southern region, Lewisian Complex, NW Scotland	P-T	750	0.7	1071.43	HAG	CW			Volante et al. (2023)
1.74	South Yenisei Ridge (sample 112-73), Siberian craton	P-T	988	0.89	1110.11	HUHT	CCW	56.4215	94.25	Likhanov et al. (2016)
1.74	South Yenisei Ridge (sample 115-72), Siberian craton	P-T	933	0.76	1227.63	HUHT	CCW	56.7247	94	Likhanov et al. (2016)
1.731	Magnetite gneisses, Warramboo, southeastern Gawler craton, Australia	Peak T	850	0.6	1416.67	HAG	U	-33.254	135.649	Morrissey et al. (2016); Lane et al. (2015)
1.73	Strangways metamorphic complex, Arunta complex, central Australia	P-T	850	0.85	1000	HAG	CW	-22.962	134.121	Diener et al. (2008); Möller et al. (2003)
1.72	Shoal Point, S Gawler craton, South Australia	P-T	820	0.85	964.706	HAG	U	-34.776	135.499	Dutch et al. (2010)
1.7	Mt Hay block, Arunta complex, central Australia	P-T	798	0.76	1050	HAG	U	-23.467	133.08	Waters-Tormey et al. (2016); Claoue-Long and Hoatson (2005)
1.69	Capricorn Orogen, Western Australian Craton	P-T	710	0.4	1775	HAG				Piechocka et al. (2019a, b)
1.685	Ooldea, western Gawler craton, Australia	Peak T	915	0.7	1307.14	HUHT	CCW	-30.459	131.833	Cutts et al. (2013)
1.646	Wilson Lake terrane, Labrador, Canada	P-T	950	0.93	1021.51	HUHT	U	53.34	-62.89	Korhonen et al. (2012)
1.64	Mount Liebig area, Warumpi province, central Australia	P-T	800	0.95	842.105	HAG	CW	-23.25	131.56	Scrimgeour et al. (2005)
1.597	Mabel Creek ridge, northern Gawler craton, Australia	P-T	860	0.9	955.556	HAG	CW	-28.5	133.5	Cutts et al. (2011)
1.59	Curnamona Province, South Australia (2 samples)	P-T	780	0.5	1560	HAG	CW			Van Leeuwen et al. (2022, 2023)
1.586	Coober Pedy ridge, northern Gawler craton, Australia	P-T	920	0.65	1415.38	HUHT	CW	-29	135	Cutts et al. (2011)
1.58	Southeast Anmatjira Range, central Australia	P-T	900	0.7	1285.71	HUHT	CW	-22.24	133	Anderson et al. (2013)
1.576	Eastern Raynolds Range, central Australia	P-T	850	0.7	1214.29	HAG	CW	-22.583	133.3	Morrissey et al. (2014)
1.55	the Georgetown Inlier, NE Australia	P-T	650	0.5	1300	HAG	CW			Volante et al. (2020)
1.55	the Georgetown Inlier, NE Australia	P-T	640	0.5	1280	HAG	CW			Volante et al. (2020)
1.55	the Georgetown Inlier, NE Australia	P-T	750	0.8	937.5	HAG	CW			Volante et al. (2020)
1.55	Reynolds Range, central Australia	P-T	800	0.7	1142.86	HAG	CW			Prent et al. (2019)
1.54	SE Gawler Craton, South Australia	P-T	700	0.4	1750	HAG	CW			Bockmann et al. (2022)
	HAG = high T/P type, amphibolite-granulite facies
	HUHT = high T/P type, ultrahigh temperature granulite facies
	P-T path
	CW = clockwise in petrological P-T space
	CCW = counter-clockwise in petrological P-T space
	U = undefined (retrograde information only; generally assumed CW)

## Sheet: TABLE_2
Intermediate T/P metamorphism
Age (Ga)	Location	Peak P/P-T/peak T	T (°C)	P (GPa)	T / P (°C/GPa)	Type	Path	Latitude	Longitude	Original References
2.042	Huangtuling granulite, North Dabie complex, China	P-T	950	1.35	703.704	I		31	115.281	Jian et al. (2012); Chen et al. (2006)
2.009	Kongling complex, Yangtze Block, China	P-T	910	1.4	650	I		30.5	112	Yin et al. (2013)
1.972	Huangtuyao, Huai'an Complex, TNCO, North China Craton	P-T	885	1.2	737.5	I		40.57	113.97	Wang et al. (2016)
1.96	Guifengsi, Wutai complex, TNCO, North China Craton	Peak P	670	1.15	582.609	I		39.2958	113.126	Qian and Wei (2016)
1.964	Liujiagou, South Hengshan,TNCO, North China Craton	P-T	660	1.2	550	I		39.229	113.129	Qian et al. (2015)
1.956	Helanshan, Khondalite Belt, North China Craton	P-T	800	1.1	727.273	I		39.167	106.08	Yin et al. (2015, 2011)
1.95	Qianlishan, Khondalite Belt, North China Craton	P-T	840	1.15	730.435	I		39.833	106.95	Yin et al. (2014, 2009)
1.95	Datong, boundary zone, Jining and Huai'an Complexes, North China craton	P-T	825	1.2	687.5	I	CW	40.235	113.324	Wu et al. (2017)
1.946	Manjinggou, Huai'an, Khondalite Belt, North China Craton	Peak P	820	1.45	565.517	I		40.333	114.567	Wu et al. (2016); Zhao et al. (2010)
1.93	Pingdu-Anqiu area, Jiaobei massif, Jiao-Liao-Ji belt, North China Craton	P-T	775	1.36	569.853	I	U	36.82	120	Liu et al. (2017)
1.922	Fengshuiling, South Hengshan,TNCO, North China Craton	Peak P	800	1.3	615.385	I		39.3	113.1	Qian and Wei (2016)
1.904	Eclogite, Athabasca granulite terrane,Snowbird tectonic zone, Canada	P-T	800	1.6	500	I		59.383	-105.968	Baldwin et al. (2004, 2007)
1.899	South Harris, Lewisian Complex, Scotland	Peak-P	895	1.25	716	I		57.767	-7	Baba et al. (2012); Hollis et al. (2006)
1.87	Dashiyu River, North Hengshan, TNCO, North China Craton	P-T @ max P	800	1.5	533.333	I		39.45	113.38	Qian et al. (2017); Zhao et al. (2001)
1.87	Mafic granulite, Laiyang, Jiaobei massif, Jiao-Liao-Ji belt, North China Craton	P-T	825	1.4	589.286	I		37	120.569	Liu et al. (2013); Tam et al. (2012a)
1.87	Harris Granulite Belt in the Outer Hebrides, NW Scotland	Peak P	850	1.3	653.846					Cliff et al. 1998; Hollis et al. 2006
1.86	HP metapelite, Taipingzhuang, Jiaobei massif, Jiao-Liao-Ji belt, North China Craton	P-T	870	1.55	561.29	I		37.05	120.85	Liu et al. (2014); Tam et al. (2012b)
1.86	Mafic enclaves, Pingyang trondhjemite, Fuping terrane, TNCO, North china Craton	P-T	810	1.31	618.321	I	U	38.847	114.438	Meng et al. (2017)
1.855	Garnet websterite, Sharyzhalgai complex, southwestern Siberian craton	P-T	990	2.5	396	I		52.167	102.758	Turkina et al. (2011); Poller et al. (2005); Ota et al. (2004)
1.848	Manjinggou, Huai'an Complex, North China Craton	P-T	820	1.48	554.054	I	U	40.376	114.47	Wu et al. (2016); Zhao et al. (2008)
1.839	Zanhuang, TNCO, North China Craton	P-T	780	1.15	678.261	I		37.08	114	Xiao et al. (2014)
1.835	Xiwangshan area, Xuanhua Complex, TNCO, North China Craton	P-T	880	1.15	765.217	I	U	40.75	115.005	Huang et al. (2018)
1.82	Mafic granulite, Qianxi, Eastern Hebei, North China craton	P-T	815	1.15	708.696	I	U	40.327	118.194	Duan et al. (2018; 2015)
1.79	Rudall complex, central W Australia	P-T	750	1.1	681.818	I		-22.543	122.142	Bagas (2004); Smithies and Bagas (1997)
1.75	Eclogite, western unit, Glenelg-Attadale inlier, northwest Scotland	P-T	650	1.4	464.286	I		57.15	-5.68	Storey et al. (2010); Storey (2008)
1.6	Georgetown Inlier, QLD, NE Australia	P-T	635	0.85	747.059		CW			Volante et al. (2020)
1.6	Georgetown Inlier, QLD, NE Australia	P-T	640	0.85	752.941		CW			Volante et al. (2020)
1.6	Georgetown Inlier, QLD, NE Australia	P-T	585	0.8	731.25		CW			Volante et al. (2020)
1.6	Mount Isa Inlier, QLD, NE Australia	P-T	590	0.8	737.5		CCW			Pourteau et al. (2018)
	I = intermediate T/P (formerly E-HPG (eclogite-high pressure granulite) metamorphism)
	P-T path
	CW = clockwise in petrological P-T space
	CCW = counter-clockwise in petrological P-T space
	U = undefined (retrograde information only; generally assumed CW)

## Sheet: TABLE_3
Low T/P metamorphism
Age (Ga)	Location	Peak P/P-T/peak T	T (°C)	P (GPa)	T / P (°C/GPa)	Type	Path	Latitude	Longitude	Original References
1.911	Uzkaya-(Shirokaya-)Salma, Belomorian province, Russian Federation	P-T	750	1.8	416.667	LHP	CW	67.4717	32.3733	Yu et al. (2018); Li et al. (2018, 2017a, 2017b)
1.896	Kuru-Vara quarry, Belomorian province, Russian Federation	P-T	770	1.85	416.216	LHP		67.6222	31.4882	Liu et al. (2017)
1.902	Stolbikha Island, Gridino complex, Belomorian province, Russian Federation	P-T	730	1.9	384.211	LHP		65.8795	34.849	Yu et al. (2017)
1.9	Eclogites, Belomorian Province, Russia	Peak P	720	2	360	LHP	CW			Yu et al., 2017
1.88	Kuummiut Terrane, Nagssugtoqidian Orogen, SE Greenland	Peak P	750	1.8	416.667	LHP	CW	65.9277	37.3134	Müller et al., 2018; Nutman et al. (2008)
1.85	Sample 123220, north side of Nordre Stromfjord, Nagssugtoqidian orogen, West Greenland	Peak P	975	7	139.286	LUHPOE	CW	67.791	-53.05	Glassley et al. (2014); Willigers et al. (2002)
1.85	Sample 159966, north side of Nordre Stromfjord, Nagssugtoqidian orogen, West Greenland	Peak P	985	6.9	142.754	LUHPOE	CW	67.817	-52.833	Glassley et al. (2014); Willigers et al. (2002)
1.84	Eclogite xenoliths, east of Fengzhen, TNCO, North China Craton	P-T @ max P	660	2.7	244.444	LUHPOE	U	40.48	113.7	Xu et al. (2018)
1.83	Eclogite, Kovik tectonic window, Trans-Hudson orogen, Canada	P-T @ max P	735	2.5	294	LUHPCE	U	61.735	-76.704	Weller and St-Onge (2017)
1.822	Alxa area, northern North China craton	P-T	934	2.37	394.093	LHP		40.539	106.108	Wan et al. (2015)
	Peak P = T at peak P
	P-T @ max P = T at highest P retrieved (peak P may be higher, but is unknown)
	LHP = low T/P type, Qz eclogite or blueschist facies
	LUHP = low T/P type, Coe eclogite facies

## Sheet: References
References cited in Table_1, _2, _3
Anderson, J.R., Kelsey, D.E., Hand, M., and Collins, W.J. (2013) Conductively driven, high-thermal gradient metamorphism in the Anmatjira Range, Arunta region, central Australia. Journal of Metamorphic Geology, 31, 1003–1026.
Annesley, I.R., Madore, C., and Portella, P. (2005) Geology and thermotectonic evolution of the western margin of the Trans-Hudson Orogen: evidence from the eastern sub-Athabasca basement, Saskatchewan. Canadian Journal of Earth Sciences, 42, 573–597.
Aranovich, L.Ya., Dubinina, E.O., Avdeenko, A.S., Lebedeva, Yu.M., Bushmin, S.A., and Dolivo-Dobrovol’skii, D.D. (2010) Oxygen isotopic composition of coexisting minerals of sillimanite-hypersthene rocks from the Por’ya bay area: Evidence of fluid involvement in granulite-facies metamorphism. Geochemistry International, 48, 739–751.
Baba, S., Dunkley, D.J., Hokada, T., Horie, K., Suzuki, K., and Shiraishi, K. (2012) New SHRIMP U–Pb zircon ages and CHIME monazite ages from South Harris granulites, Lewisian Complex, NW Scotland: Implications for two stages of zircon formation during Palaeoproterozoic UHT metamorphism. Precambrian Research, 200–203, 104–128.
Bagas, L. (2004) Proterozoic evolution and tectonic setting of the northwest Paterson Orogen, western Australia: Precambrian Research, 128, 475–496.
Baldwin, J.A., Bowring, S.A., Williams, M.L., and Williams, I.S. (2004) Eclogites of the Snowbird Tectonic Zone: Petrological and U-Pb geochronological evidence for Paleoproterozoic high-pressure metamorphism in the western Canadian Shield: Contributions to Mineralogy and Petrology, 147, 528–548.
Baldwin, J.A., Brown, M. and Schmitz, M.D. (2007) First application of titanium-in-zircon thermometry to ultrahigh-temperature metamorphism. Geology, 35, 295–298.
Berman, R.G., Sanborn-Barrie, M., Rayner, N., and Whalen, J. (2013b) The tectonometamorphic evolution of Southampton Island, Nunavut: Insight from petrologic modeling and in situ SHRIMP geochronology of multiple episodes of monazite growth. Precambrian Research, 232, 140–166.
Bockmann, M. J., Hand, M., Morrissey, L. J., Payne, J. L., Hasterok, D., Teale, G., & Conor, C. (2022). Punctuated geochronology within a sustained high-temperature thermal regime in the southeastern Gawler Craton. Lithos, 430, 106860.
Cai, J., Liu, F.L., Liu, P.H., Liu, C.H., Wang, F., and Shi, J.R. (2014) Metamorphic P-T path and tectonic implications of pelitic granulites from the Daqingshan Complex of the Khondalite Belt, North China Craton. Precambrian Research, 241, 161–184.
Cai, J., Liu, F.L., Liu, P.H., Liu, C.H., Wang, F., and Shi, J.R. (2015) Silica-undersaturated spinel granulites in the Daqingshan complex of the Khondalite Belt, North China Craton: Petrology and quantitative P-T-X constraints. Precambrian Research, 266, 119–136.
Card, C.D., Bethune, K.M., Davis, W.J., Rayner, N., and Ashton, K.E. (2014) The case for a distinct Taltson orogeny: Evidence from northwestSaskatchewan, Canada. Precambrian Research 255, 245–265.
Chen, H.X., Wang, J., Wang, H., Wang, G.D., Peng, T., Shi, Y.H., Zhang, Q., and Wu, C.M. (2015) Metamorphism and geochronology of the Luoning metamorphic terrane, southern terminal of the Palaeoproterozoic Trans-North China Orogen, North China Craton. Precambrian Research, 264, 156–178.
Chen, Y., Ye, K., Liu, J.B., and Sun, M. (2006) Multistage metamorphism of the Huangtuling granulite, Northern Dabie Orogen, eastern China: implications for the tectonometamorphic evolution of subducted lower continental crust. Journal of Metamorphic Geology, 24, 633–654.
Cheney, J.T., Brady, J.B., Tierney, K.A., DeGraff, K.A., Mohlman, H.K., Frisch, J.D., Hatch, C.E., Steiner, M.L., Carmichael, S.K., Fisher, R.G.M., Tuit, C.B., Steffen, K.J., Cady, P., Lowell, J., Archuleta, L.L., Hirst, J., Wegmann, K.W. and Monteleone, B. (2004) Proterozoic metamorphism of the Tobacco Root Mountains, Montana. In J.B. Brady, H.R. Burger, J.T. Cheney, and T.A. Harms, Eds., Precam…
Cheney, J.T., Webb, A.A.G., Coath, C.D., and McKeegan, K.D. (2004) In situ ion microprobe 207Pb/206Pb dating of monazite from Precambrian metamorphic suites, Tobacco Root Mountains, Montana. In J.B. Brady, H.R. Burger, J.T. Cheney, and T.A. Harms, Eds., Precambrian Geology of the Tobacco Root Mountains, Montana, Special Paper 377, 151-179. Geological Society of America, Boulder, Colorado.
Claoué-Long, J.C., and Hoatson, D.M. (2005) Proterozoic mafic-ultramafic intrusions in the Arunta Region, central Australia Part 2: Event chronology and regional correlations. Precambrian Research, 142, 134–158.
Couëslan, C.G., and Pattison, D.R.M. (2012) Low-pressure regional amphibolite-facies to granulite-facies metamorphism of the Paleoproterozoic Thompson Nickel Belt, Manitoba. Canadian Journal of Earth Sciences, 49, 1117–1153.
Couëslan, C.G., Pattison, D.R.M., and Dufrane, S.A. (2013) Paleoproterozoic metamorphic and deformation history of the Thompson Nickel Belt, Superior Boundary Zone, Canada, from in situ U-Pb analysis of monazite. Precambrian Research, 237, 13–35.
Cutts, K.A., Hand, M., and Kelsey, D.E. (2011) Evidence for early Mesoproterozoic (ca. 1590 Ma) ultrahigh-temperature metamorphism in southern Australia. Lithos, 124, 1–16.
Cutts, K.A., Hand, M., and Kelsey, D.E. (2013) Evidence for late Paleoproterozoic (ca 1690-1665 Ma) high- to ultrahigh-temperature metamorphism in southern Australia: Implications for Proterozoic supercontinent models. Gondwana Research, 23, 617–640.
Cutts, J., & Dyck, B. (2023). Incipient collision of the Rae and Slave cratons at ca. 1.95 Ga. Bulletin, 135(3-4), 903-914.
Dahl, P.S., Hamilton, M.A., Jercinovic, M.J., Terry, M.P., Williams, M.L., and Frei, R. (2005) Electron probe (Ultrachron) microchronometry of metamorphic monazite: unraveling the timing of polyphase thermotectonism in the easternmost Wyoming Craton (Black Hills, South Dakota). American Mineralogist, 90, 619–638.
Daly, J.S., Balagansky, V.V., Timmerman, M.J., Whitehouse, M.J., de Jong, K., Guise, P., Bogdanova, S., Gorbatschev, R., and Bridgwater, D., 2001. Ion microprobe U–Pb zircon geochronology and isotopic evidence for a trans-crustal suture in the Lapland-Kola orogen, Northern Fennoscandian Shield. Precambrian Research, 105, 289–314.
Dempster, T.J., Harrison, T.N., Brown, P.E., and Hutton, D.H. (1991) Low-Pressure Granulites from the Ketilidian Mobile Belt of Southern Greenland. Journal of Petrology, 32, 979–1004
Diener, J.F.A., White, R.W., and Powell, R. (2008) Granulite facies metamorphism and subsolidus fluid-absent reworking, Strangways Range, Arunta Block, central Australia. Journal of Metamorphic Geology, 26, 603–622.
Dong, C.Y., WAN Y.S., Xu, Z.Y., Liu, D.Y., Yang, Z.S., Ma, M.Z., and Xie, H.Q. (2013) SHRIMP zircon U-Pb dating of late Paleoproterozoic kondalites in the Daqing Mountains area on the North China Craton. Science China Earth Sciences, 56, 115–125.
Duan, Z., Wei, C., and Li, Z. (2018) Metamorphic P–T paths and zircon U–Pb ages of Paleoproterozoic metabasic dykes in eastern Hebei and northern Liaoning: Implications for the tectonic evolution of the North China Craton. Precambrian Research, in press.
Duan, Z., Wei, C., and Qian, J. (2015) Metamorphic P–T paths and zircon U–Pb age data for the Paleoproterozoic metabasic dykes of high-pressure granulite facies from Eastern Hebei, North China Craton. Precambrian Research, 271, 295–310.
Dutch, R.A., Hand, M., and Kelsey, D.E. (2010) Unravelling the tectonothermal evolution of reworked Archean granulite facies metapelites using in situ geochronology: an example from the Gawler Craton, Australia. Journal of Metamorphic Geology, 28, 293–316.
Flowers, R., Bowring, S., and Williams, M. (2006) Timescales and significance of high-pressure, high-temperature metamorphism and mafic dike anatexis, Snowbird tectonic zone, Canada. Contributions to Mineralogy and Petrology, 151, 558–581.
Garde, A.A., Hamilton, M.A., Chadwick, B., Grocott, J., and McCaffrey, K.J.W., (2002) The Ketilidian orogen of South Greenland: geochronology, tectonics magmatism and fore-arc accretion during Palaeoproterozoic oblique convergence. Canadian Journal of Earth Sciences, 39, 765-793.
Glassley, W.E., Korstgard, J.A., Sorensen, K., and Platou, S.W. (2014) A new UHP metamorphic complex in the ~1.8 Ga Nagssugtoqidian Orogen of West Greenland. American Mineralogist, 99, 1315–1334.
Gou, L.L., Zhang, C.L., Brown, M., Piccoli, P.M., Lin, H.B., and Wei, X.S. (2016) P–T–t evolution of pelitic gneiss from the basement underlying the Northwestern Ordos Basin, North China Craton, and the tectonic implications. Precambrian Research, in press.
Hollis, J.A., Harley, S.L., White, R.W., and Clarke, G.L. (2006) Preservation of evidence for prograde metamorphism in ultrahigh-temperature, high-pressure kyanite-bearing granulites, South Harris, Scotland. Journal of Metamorphic Geology, 24, 263–279.
Huang, G., Brown, M., Guo, J., P. Piccoli, P., and Zhang, D. (2018) Challenges in constraining the P–T conditions of mafic granulites: an example from the northern Trans-North China Orogen. Journal of Metamorphic Geology
Jian, P., Kröner, A., and Zhou, G. (2012) SHRIMP zircon U–Pb ages and REE partition for high-grade metamorphic rocks in the North Dabie complex: Insight into crustal evolution with respect to Triassic UHP metamorphism in east-central China. Chemical Geology, 328, 49–69.
Jiao, S.-J., Guo, J.-H., Harley, S.L., and Peng P. (2013b) Geochronology and trace element geochemistry of zircon, monazite and garnet from the garnetite and/or associated other high-grade rocks: Implications for Palaeoproterozoic tectonothermal evolution of the Khondalite Belt, North China Craton. Precambrian Research, 237, 78–100.
Jiao, S.-J., Guo, J.-H., Harley, S.L., and Windley, B. (2013a) New Constraints from Garnetite on the P-T Path of the Khondalite Belt: Implications for the Tectonic Evolution of the North China Craton. Journal of Petrology, 54, 1725–1758.
Jiao, S.-J., Guo, J.-H., Wang, J.-L., and Peng P. (2015) Short-lived high-temperature prograde and retrogrademetamorphism in Shaerqin sapphirine-bearing metapelitesfrom the Daqingshan terrane, North China Craton. Precambrian Research, 269, 31–57.
Johannes, W., Ehlers, C., Kriegsman, L.A., and Mengel, K. (2003) The link between migmatites and S-type granites in the Turku area, southern Finland. Lithos, 68, 69–90.
Korhonen, F.J., Powell, R., and Stout, J.H. (2012) Stability of sapphirine plus quartz in the oxidized rocks of the Wilson Lake terrane, Labrador: calculated equilibria in NCKFMASHTO. Journal of Metamorphic Geology, 30, 21–36.
Lane, K., Jagodzinski, E.A., Dutch, R., Reid, A.J., and Hand, M. (2015) Age constraints on the timing of iron ore mineralisation in the southeastern Gawler Craton. Australian Journal of Earth Sciences, 62, 55–75.
Li, B., Massonne, H.J., and Opitz, J (2017) Clockwise and Anticlockwise P-T Paths of High-pressure Rocks from the 'La Pioza' Eclogite Body of the Malpica-Tuy Complex, NW Spain. Journal of Petrology, 58, 1363–1392.
Li, X., and Wei, C. (2016) Phase Equilibria Modelling and Zircon Age Dating of pelitic granulites in Zhaojiayao, from the Jining Group of the Khondalite Belt, North China Craton. Journal of Metamorphic Geology, 34, 595–615.
Li, X., and Wei, C. (2018) Ultrahigh-temperature metamorphism in the Tuguiwula area, Khondalite Belt, North China Craton. Journal of Metamorphic Geology, 36, 000–000.
Li, X., Yu, H.L., Zhang, L., Wei, C., and Bader, T. (2017a) 1.9 Ga eclogite from the Archean-Paleoproterozoic Belomorian Province, Russia. Science Bulletin, 62, 239–241.
Li, X., Zhang, L., Wei, C., Slabunov, A.I., and Bader, T. (2017b) Neoarchean-Paleoproterozoic granulite-facies metamorphism in Uzkaya Salma eclogite-bearing melange, Belomorian Province (Russia). Precambrian Research, 294, 257–283.
Li, X., Zhang, L., Wei, C., Slabunov, A.I., and Bader, T. (2018) Quartz and orthopyroxene exsolution lamellae in clinopyroxene and the metamorphic P–T path of Belomorian eclogites. Journal of Metamorphic Geology, 36, 1–22.
Likhanov, I.I., Nozhkin, A.D., Reverdatto, V.V., Krylov, A.A., Kozlov, P.S., and Khiller, V.V. (2016) Metamorphic Evolution of Ultrahigh-Temperature Fe- and Al-Rich Granulites in the South Yenisei Ridge and Tectonic Implications. Petrology, 24, 392–408.
Liu, F.L., Zhang, L.F., Li, X.L., Slabunov, A.I., Wei, C.J., and Bader, T. (2017) The metamorphic evolution of Paleoproterozoic eclogites in Kuru-Vaara, northern Belomorian Province, Russia: Constraints from P-T pseudosections and zircon dating. Precambrian Research, 289, 31–47.
Liu, P., Liu, F., Liu, C., Wang, F., Liu, J., Yang, H., Cai, J., and Shi, J. (2013). Petrogenesis, P–T–t path, and tectonic significance of high-pressure mafic granulites from the Jiaobei terrane, North China Craton. Precambrian Research, 233, 237–258.
Liu, S.J., Tsunogae, T., Li, W.S., Shimizu, H., Santosh, M., Wan, Y.S., Li, J.H. (2012) Paleoproterozoic granulites from Heling'er: Implications for regional ultrahigh-temperature metamorphism in the North China Craton. Lithos, 148, 54-70.
Lobjoie, C., Lin, W.., Trap, P., Goncalves, P., Li, Q., Marquer, D., Bruguier, O., and Devoir, A. (2018) Ultra-high temperature metamorphism recorded in Fe-rich olivine-bearing migmatite from the Khondalite Belt, North China Craton. Journal of Metamorphic Geology, 36, 000–000.
Mahan, K.H., Goncalves, P., Flowers, R., Williams, M.L., and Hoffman-Setka, D. (2008) The role of heterogeneous strain in the development and preservation of a polymetamorphic record in high-P granulites, western Canadian Shield. Journal of Metamorphic Geology, 26, 669–694.
McFarlane, C.R.M., Connelly, J.N., and Carlson, W.D. (2005) Intracrystalline redistribution of Pb in zircon during high-temperature contact metamorphism. Chemical Geology, 217, 1–28.
McKechnie, C.L., Annesley, I.R., and Ansdell, K.M. (2012) Medium- to low-pressure pelitic gneisses of Fraser Lakes Zone B, Wollaston domain, northern Saskatchewan, Canada: mineral compositions, metamorphic P-T-t path, and implications for the genesis of radioactive abyssal granitic pegmatites. Canadian Mineralogist, 50, 1669–1694.
Meng, J., Peng, T., Liu, J.H., Zhang, H.C.G., Wang, G.D., Lu, J.S., Chen, H.X., Wang, H.Y.C., Zhang, Q.W.L., and Wu, C.M. (2017) Metamorphic evolution and SIMS zircon U-Pb geochronology of mafic granulite and amphibolite enclaves of the Pingyang trondhjemitic pluton, Fuping terrane, North China. Precambrian Research, 303, 75–90.
Mitchell, R.K., Indares, A., and Ryan, B. (2014) High to ultrahigh temperature contact metamorphism and dry partial melting of the Tasiuyak paragneiss, Northern Labrador. Journal of Metamorphic Geology. 32, 535–555.
Möller, A., Hensen, B.J., Armstrong, R.A., Mezger, K., and Ballevre, M. (2003) M U-Pb zircon and monazite age constraints on granulite-facies metamorphism and deformation in the Strangways Metamorphic Complex (central Australia). Contributions to Mineralogy and Petrology, 145, 406–423.
Morrissey, L.J., Hand, M., Lane, K., Kelsey, D.E., and Dutch, R.A. (2016) Upgrading iron-ore deposits by melt loss during granulite facies metamorphism. Ore Geology Reviews, 74, 101–121.
Morrissey, L.J., Hand, M., Raimondo, T., and Kelsey, D.E. (2014) Long-lived high-T, low-P granulite facies metamorphism in the Arunta Region, central Australia. Journal of Metamorphic Geology, 32, 25–47.
Morrissey, L. J., Card, C. D., & Reid, A. J. (2022). Pressure–temperature–time constraints on metamorphism in the southeastern Taltson Domain, Saskatchewan, Canada. Precambrian Research, 373, 106643.
Müller, S., Dziggel, A., Kolb, J., and Sindern, S. (2018) Mineral textural evolution and PT-path of relict eclogite-facies rocks in the Paleoproterozoic Nagssugtoqidian Orogen, South-East Greenland. Lithos, 296–299, 212–232.
Nabelek, P.I., and Chen, Y. (2014) The initial garnet-in reaction involving siderite-rhodochrosite, garnet re-equilibration and P-T-t paths of graphitic schists in the Black Hills orogen, South Dakota, USA. Journal of Metamorphic Geology, 32, 133–150.
Nutman, A.P., Kalsbeek, F., and Friend, C.R.L. (2008) The Nagssugtoqidian orogen of South-East Greenland: evidence for Palaeoproterozoic collision and plate assembly. American Journal of Science, 308, 529–572.
Ota, T., Gladkochub, D. P., Sklzarov, E. V., Mayukabyov, A. M., and Watanabe, T. (2004). P-T history of garnet-websterites in Sharyzhalgai complex, southwestern magin of Siberian craton: evidence for Paleoproterozoic high-pressure metamorphism. Precambrian Research, 132(4), 327-348
Pattison, D.R.M., Chacko, T., Farquhar, J., and McFarlane, C.R.M. (2003) Temperatures of granulite-facies metamorphism: Constraints from experimental phase equilibria and thermobarometry corrected for retrograde exchange. Journal of Petrology, 44, 867–900.
Piechocka, A. M., Zi, J. W., Gregory, C. J., Sheppard, S., Korhonen, F. J., Fitzsimons, I. C., ... & Rasmussen, B. (2019). The Mangaroon Orogeny: Synchronous c. 1.7 Ga magmatism and low-P, high-T metamorphism in the West Australian Craton. Precambrian Research, 333, 105425.
Piechocka, A. M., Zi, J. W., Gregory, C. J., Sheppard, S., & Rasmussen, B. (2019). SHRIMP U–Pb phosphate dating shows metamorphism was synchronous with magmatism during the Paleoproterozoic Capricorn Orogeny. Australian Journal of Earth Sciences, 66(7), 973-990.
Pourteau, A., Smit, M. A., Li, Z. X., Collins, W. J., Nordsvan, A. R., Volante, S., & Li, J. (2018). 1.6 Ga crustal thickening along the final Nuna suture. Geology, 46(11), 959-962.
Prent, A. M., Beinlich, A., Morrissey, L. J., Raimondo, T., Clark, C., & Putnis, A. (2019). Monazite as a monitor for melt‐rock interaction during cooling and exhumation. Journal of Metamorphic Geology, 37(3), 415-438.
Qian, J.H., and Wei, C.J., 2016. P–T–t evolution of garnet amphibolites in the Wutai–Hengshan area, North China Craton: insights from phase equilibria and geochronology. Journal of Metamorphic Geology, in press.
Qian, J.H., Wei, C.J., and Yin, C.Q. (2017) Paleoproterozoic P-T-t evolution in the Hengshan-Wutai-Fuping area, North China Craton: Evidence from petrological and geochronological data. Precambrian Research, 303, 91–104.
Qian, J.H., Wei, C.J., Clarke, G.L., Zhou, X.W. (2015) Metamorphic evolution and Zircon ages of Garnet-orthoamphibole rocks in southern Hengshan, North China Craton: Insights into the regional Paleoproterozoic P-T-t history. Precambrian Research, 256, 223–240.
Roche, L., Korhonen, F., Johnson, S., Wingate, M., Hancock, L., Dunkley, D., Zi, J.W., Rasmussen, B., Muhling, J., Occhipinti, S., Dunbar, M., and Goldsworthy, J. (2017) The evolution of a Precambrian arc-related granulite facies gold deposit: Evidence from the Glenburgh deposit, Western Australia. Precambrian Research, 290, 63–85.
Rubatto, D., Hermann, J., and Buick, I.S. (2006) Temperature and bulk composition control on the growth of monazite and zircon during low-pressure anatexis (Mount Stafford, central Australia). Journal of Petrology, 47, 1973–1996.
Santos, T.J.S., Garcia, M.G.M., Amaral, W.S., Caby, R., Wernick, E., Arthaud, M.H., Dantas, E.L., and Santosh, M. (2009) Relics of eclogite facies assemblages in the Ceará Central Domain, NW Borborema Province, NE Brazil: implications for the assembly of West Gondwana. Gondwana Research, 15, 454–470.
Santosh, M., Wan, Y.S., Liu, D.Y., Chunyan, D., and Li, J.H. (2009) Anatomy of Zircons from an Ultrahot Orogen: The Amalgamation of the North China Craton within the Supercontinent Columbia. Journal of Geology, 117, 429–443.
Scrimgeour, I.R., Kinny, P.D., Close, D.F., Edgoose, C.J. (2005) High-T granulites and polymetamorphism in the southern Arunta Region, central Australia: Evidence for a 1.64 Ga accretional event. Precambrian Research, 142, 1–27.
Smithies, R.H., and Bagas, L. (1997) High pressure amphibolite-granulite facies metamorphism in the Paleoproterozoic Rudall Complex, central Western Australia: Precambrian Research, 83, 243–265.
Storey, C. (2008) The Glenelg-Attadale Inlier, NW Scotland, with emphasis on the Precambrian high-pressure metamorphic history and subsequent retrogression: an introduction and review. Scottish Journal of Geology, 44, 1–16.
Storey, C.D., Brewer, T.S., Anczkiewicz, R., Parrish, R.R., and Thirlwall, M.F. (2010) Multiple high-pressure metamorphic events and crustal telescoping in the NW Highlands of Scotland. Journal of the Geological Society, 167, 455–468.
Tam, P.Y., Zhao, G., Sun, M., Li, S., Wu, M., and Yin, C. (2012a) Petrology and metamorphic P–T path of high-pressure mafic granulites from the Jiaobei massif in the Jiao-Liao-Ji Belt, North China Craton. Lithos 155, 94–109.
Tam, P.Y., Zhao, G., Zhou, X., Sun, M., Guo, J., Li, S., Yin, C., Wu, M., and He, Y. (2012b.) Metamorphic P–T path and implications of high-pressure pelitic granulites from the Jiaobei massif in the Jiao-Liao-Ji Belt, North China Craton. Gondwana Research 22, 104–117.
Tam, P.Y., Zhao, G., Zhou, X., Sun, M., Li, S., Iizuka, Y., Ma, G.S-K., Yin, C., He, Y., and Wu, M. (2012c) Metamorphic P–T path and tectonic implications of medium-pressure pelitic granulites from the Jiaobei massif in the Jiao-Liao-Ji Belt, North China Craton. Precambrian Research, 220–221, 177–191.
Tang, L., Santosh, M., Tsunogae, T., Koizumi, T., Hu, X.K., and Teng, X.M. (2017) Petrology, phase equilibria modelling and zircon U-Pb geochronology of Paleoproterozoic mafic granulites from the Fuping Complex, North China Craton. Journal of Metamorphic Geology, 35, 517–540.
Tuisku, P., and Huhma, H. (2006) Evolution of migmatitic granulite complexes: implications from Lapland Granulite Belt, part II: Isotopic dating. Bulletin of the Geological Society of Finland, 78, 143–175.
Tuisku, P., Mikkola, P., and Huhma, H., 2006. Evolution of migmatitic granulite complexes: implications from Lapland Granulite Belt, part I: metamorphic petrology. Bulletin of the Geological Society of Finland, 78, 71–105.
Turkina, O.M., Urmantseva, L.N., Berezhnaya, N.G., and Skublov, S.G. (2011) Formation and Mesoarchean metamorphism of hypersthene gneisses from the Irkut granulite-gneiss block (Sharyzhalgai uplift in the southwestern Siberian craton). Russian Geology and Geophysics, 52, 97–108.
Vaisanen, M., Manttari, I., and Holtta, P. (2002) Svecofennian magmatic and metamorphic evolution in southwestern Finland as revealed by U-Pb zircon SIMS geochronology. Precambrian Research, 116, 111–127.
Van Leeuwen, A. T. D. V., Morrissey, L. J., Raimondo, T., & Hand, M. (2022). Prolonged high thermal gradient metamorphism in the Curnamona Province, south-central Australia, during the latter stages of Nuna assembly. Precambrian Research, 378, 106775.
Van Leeuwen, A. T. D. V., Raimondo, T., Morrissey, L. J., Hand, M., Hasterok, D., Clark, C., & Anczkiewicz, R. (2023). Radiogenic heat production drives Cambrian–Ordovician metamorphism of the Curnamona Province, south-central Australia: Insights from petrochronology and thermal modelling. Lithos, 446, 107137.
Volante, S., Pourteau, A., Collins, W. J., Blereau, E., Li, Z. X., Smit, M., ... & Günter, C. (2020). Multiple P–T–d–t paths reveal the evolution of the final Nuna assembly in northeast Australia. Journal of Metamorphic Geology, 38(6), 593-627.
Volante, S., Dziggel, A., Walters, J.B., Evans, N.J., Herbst, M., Roper, A.R. (2023). Constraints on the Paleoproterozoic tectono-metamorphic evoluion of the Lewisian Gneiss Complex, NW Scotland: implications for Nuna assembly. Journal of Metamorphic Geology, accepted
Wan, B., Windley, B.F., Xiao, W.J., Feng, J.Y., and Zhang, J. (2015) Paleoproterozoic high-pressure metamorphism in the northern North China Craton and implications for the Nuna supercontinent. Nature Communications, 6, 8344.
Wang Y., Zhang, L., Zhang, J., and Wei, C. (2016) The youngest eclogite in central Himalaya: P–T path, U–Pb zircon age and its tectonic implication. Gondwana Research, 41, 188–206.
Wang, G.D., Wang, H.Y.C., Chen, H.X., Lu, J.S., Zhang, B., Pham, V.T., Zhang, J.J., Zhang, Q., and Wu, C.M. (2017) Metamorphic P-T-t paths of pelitic granulites of the Taihua metamorphic complex in the Mts. Huashan area and tectonothermal implications for the Palaeoproterozoic Trans-North China Orogen. Precambrian Research, 290, 147–162.
Waters-Tormey, C., Ashley, K.T., Jones, D., and Tracy, R. (2016) The Mount Hay block, central Australia: Another puzzle piece for Paleo-Mesoproterozoic tectonic history. Precambrian Research, 281, 537–565.
Weller, O.M., and St-Onge, M.R. (2017) Record of modern-style plate tectonics in the Palaeoproterozoic Trans-Hudson orogeny. Nature Geoscience, 10, 305–311.
White, R.W., Powell, R., and Clarke, G.L. (2003) Prograde metamorphic assemblage evolution during partial melting of metasedimentary rocks at low pressures: Migmatites from Mt Stafford, central Australia. Journal of Petrology, 44, 1937–1960.
Willigers, B.J.A., Krogstad, E.J., and Wijbrans, J.R. (2001) Comparison of thermochronometers in a slowly cooled granulite terrain: Nagssugtoqidian orogen, West Greenland. Journal of Petrology, 42, 1729–1749.
Wu, J., Zhang, H., Zhai, M., Guo, J., Li, R., Wang, H., Zhao, L., Jia, X., Wang, L., Hu, B., and Zhang, H. (2017) Paleoproterozoic high-pressure-high-temperature pelitic granulites from Datong in the North China Craton and their geological implications: Constraints from petrology and phase equilibrium modeling. Precambrian Research, 303, 727–748.
Wu, J.L., Zhang, H.F., Zhai, M.G., Guo, J.H., Liu, L., Yang, W.Q., Wang, H.C., Zhao, L., Jia, X.L., and Wang, W. (2016) Discovery of pelitic high-pressure granulite from Manjinggou of the Huai’an Complex, North China Craton: Metamorphic P–T evolution and geological implications. Precambrian Research, 278, 323–336.
Xiang, H., Zhang, Z.M., Lei, H.C., Qi, M., Dong, X., Wang, W., and Lin, Y.H. (2014) Paleoproterozoic ultrahigh-temperature pelitic granulites in the northern Sulu orogen: Constraints from petrology and geochronology. Precambrian Research, 254, 273–289.
Xiao, L.L., Clarke, G., Liu, F.L., and Wu, C.M. (2017) Discovery of mafic granulite in the Guandishan area of the Luliang complex, North China Craton: Age and metamorphic evolution. Precambrian Research, 303, 604–625.
Xiao, L.L., Liu, F.L., and Chen, Y. (2014) Metamorphic P-T-t paths of the Zanhuang metamorphic complex: Implications for the Paleoproterozoic evolution of the Trans-North China Orogen. Precambrian Research, 255, 216–235.
Xu, C., Kynický, J., Song, W., Tao, R., Lü, Z., Li, Y., Yang, Y., Pohanka, M., Galiova, M.V., Zhang, L., and Fei, Y. (2018) Cold deep subduction recorded by remnants of a Paleoproterozoic carbonated slab. Nature Communications, 9, 1–8.
Yang, Q-Y., Santosh, M., and Tsunogae, T. (2014) First report of Paleoproterozoic incipient charnockite from the North China Craton: Implications for ultrahigh-temperature metasomatism. Precambrian Research, 243, 168–180.
Yin, C., Lin, S., Davis, D.W., Zhao, G., Xiao, W., Li, L., and He, Y. (2013) 2.1–1.85 Ga tectonic events in the Yangtze Block, South China: Petrological and geochronological evidence from the Kongling Complex and implications for the reconstruction of supercontinent Columbia. Lithos, 182–183, 200–210.
Yin, C.Q., Zhao, G.C., Guo, J.H., Sun, M., Xia, X.P., Zhou, X.W., and Liu, C.H. (2011) U-Pb and Hf isotopic study of zircons of the Helanshan Complex: Constrains on the evolution of the Khondalite Belt in the Western Block of the North China Craton. Lithos, 122, 25–38.
Yin, C.Q., Zhao, G.C., Sun, M. (2015) High-pressure pelitic granulites from the Helanshan complex in the Khondalite belt, North China Craton: Ietamorphic P-T path and tectonic implications. American Journal of Science, 315, 846–879.
Yin, C.Q., Zhao, G.C., Sun, M., Xia, X.P., Wei, C.J., Zhou, X.W., and Leung, W.H. (2009) LA-ICP-MS U-Pb zircon ages of the Qianlishan Complex: Constrains on the evolution of the Khondalite Belt in the Western Block of the North China Craton. Precambrian Research, 174, 78–94.
Yin, C.Q., Zhao, G.C., Wei, C.J., Sun, M., Guo, J.H., and Zhou, X.W. (2014) Metamorphism and partial melting of high-pressure pelitic granulites from the Qianlishan Complex: Constraints on the tectonic evolution of the Khondalite Belt in the North China Craton. Precambrian Research, 242, 172–186.
Yu, H.L., Zhang, L.F., Wei, C.J., Li, X.L. and Guo, J.H. (2017) Age and P–T Conditions of the Gridino-type eclogite in the Belomorian Province, Russia. Journal of Metamorphic Geology, 35, 855–869.
Yu, H.L., Zhang, L.F., Zhang, L.J., Wei, C.J., Li, X.L. and Guo, J.H., Bader, T., and Qi, Y.F. (2018) The metamorphic evolution of Salma-type eclogite in Russia: constraints from zircon/titanite dating and phase equilibria modeling. Precambrian Research, doi: https://doi.org/10.1016/j.precamres.2018.01.019
Zhao, G., Wilde, S.A., Guo, J., Cawood, P.A., Sun, M., and Li, X. (2010) Single zircon grains record two Paleoproterozoic collisional events in the North China Craton. Precambrian Research, 177, 266–276.
Zhao, G.C., Wilde, S.A., Sun, M., Guo, J.H., Kroener, A., Li, S.Z., Li, X.P., and Zhang, J. (2008) Shrimp U-Pb zircon geochronology of the Huai'an Complex: Constraints on late Archean to paleoproterozoic magmatic and metamorphic events in the Trans-North China Orogen. American Journal of Science, 308, 270–303.
Zhao, J., Gou, L.L., Zhang, C.L., Guo, A.L., Guo, X.J., and Liu, X.Y. (2017) P-T-t path and tectonic significance of pelitic migmatites from the Luliang Complex in Xiyupi area of Trans-North China Orogen, North China Craton. Precambrian Research, 303, 573–589.
Zhao, L., Tiesheng Li, T., Peng, P., Guo, J., Wang, W., Wang, H., Santosh, M., and Zhai, M. (2015) Anatomy of zircon growth in high-pressure granulites: SIMS U–Pb geochronology and Lu–Hf isotopes from the Jiaobei Terrane, eastern North China Craton. Gondwana Research, 28, 1373–1390.
