# Supplementary material for: Metamorphic turnover at 2 Ga related to two-stage assembly of Columbia
Source: Sci Rep. 2024 Mar 18;14:6483. doi: 10.1038/s41598-024-56691-1 (PMC10948810; doi:10.1038/s41598-024-56691-1)
Supplement: Supplementary file 3 — Supplementary Table S2. [file 41598_2024_56691_MOESM3_ESM.xlsx]

## Sheet: Data
Table S2. Paleomagnetic compilation used for the reconstructions of the continental blocks during Nuna.
Abbr.	Locality Name	Block	Age	Age error	PLAT	PLONG	A95	Q(6)	References
MtI	Mt.Isa Metamorphosed Dykes (IM)	NAC	1525	25	-79	110.6	8.4	4	Tanaka & Idnurm, 1994
GRV	Gawler Range Volcanics	SAC	1545	45	-60.4	50	6.2	3	Chamalaun & Dempsey, 1978
SD	Satakunta dyke swarm -C	Baltica	1578	12	29.3	188.1	6.6	6	Salminen et al., 2014
Bu	Balbirini Dolomite, upper part	NAC	1589	3	-52	176.1	7.5	5	Idnurm, 2000
WC	Western Channel Diabase	Laurentia	1590	3	9	245	6.62269	4	Irving et al., 1972
Bl	Balbirini Dolomite, lower part	NAC	1611.5	5.5	-66.1	177.5	5.7	5	Idnurm, 2000
HD	Hoting basic dykes	Baltica	1614	24	21.9	146.7	13.7	4	Elming et al., 2009
MD	Mengyin Dykes	North China	1630	2	20.8	182.5	8.3	5	Cai et al., 2020
QD	Quartz porphyry dykes	Baltica	1631	10	30.2	175.4	9.43981	3	Neuvonen, 1986
MB	Melville Bugt diabase dykes	Lau.-Green.	1633	5	5	273.8	8.7	5	Denyszyn et al., 2009
Em	Emmerugga Dolomite	NAC	1644	9	-79.1	202.6	6.1	5	Idnurm et al., 1995
To	Tooganinie Formation	NAC	1648	3	-61	186.7	6.1	6	Idnurm et al., 1995
Ma	Mallapunyah Formation	NAC	1655	10	-35	214.3	3.1	6	Idnurm et al., 1995
LD	Laiwu Dykes	North China	1680	2	17.8	184.9	14.3	4	Cai et al., 2020
DP	Deschambault Pegmatites	Lau.-T.-Huds.	1766	5	67.5	276	7.69935	4	Symons et al., 2000
TD	Taihang dykes (Central zone)	North China	1769	3	47.9	275.2	4	7	Halls et al., 2000
YG	Yinshan Dykes	North China	1769	3	32.3	248.3	2	7	Halls et al., 2000
ECMB	East Central Minnesota Batholith	Lau.-T.-Huds.	1779	2	20.4	265.8	4.5	-	Swanson-Hysell et al., 2021
Xiong	Xiong'er Gp	North China	1780	10	50	272.7	4.94975	7	Zhang et al., 2012
Du	Dubawnt Group	Laurentia	1785	35	7	277	8	6	Park et al., 1973
HD	Hart Dolerite	KC	1792	1.5	-6.9	182.6	12	-	Kirscher et al., 2019
BM	Baltica mean for 1800 bin	Baltica - Fennoscandia	1798	50	48	215.1	3.7	-	Salminen et al., 2021
EP	Elgee-Pentecost combined	KC	1815	20	-5.4	211.8	3.21714	4	Schmidt & Williams, 2008
PCV	Plum Tree Creek Volcanics	NAC	1825	4	34.8	209.3	7.7	6	Kirscher et al., 2022
WD	Wild Dog Creek	NAC/KC	1836.5	6.5	16.1	214.2	5.7	6	Kirscher et al., 2022
SG	Shumikhinsk Granitoids	Siberia-west-Tungus	1851	7.5	-24.9	106.6	5.19423	5	Didenko et al., 2003
BM2	Baltica mean for 1850 bin	Baltica - Fennoscandia	1853	50	45.7	229.8	1.2	-	Salminen et al., 2021
TI	Toby Intrusion	NAC/KC	1855	2	2.9	215.6	9.7	6	Kirscher et al., 2022
KD	Keuruu dykes	Baltica - Fennoscandia	1869	10	45.7	230.9	5.5	7	Klein et al., 2016
HF	MEAN Haig/Flaherty/Sutton	Laurentia-Superior	1870	1	1	245.8	3.9	7	Swanson-Hysell, 2021
IAG	Lower Akitkan Khibelen group (Malaya Kosa formation)	Siberia-west-Akitkan	1878	4	-30.8	98.7	3.5	6	Didenko et al., 2009a,b
BM3	Baltica mean for 1900 bin	Baltica - Fennoscandia	1881	50	45	233.1	1.2	-	Salminen et al., 2021
GD	Ghost Dyke Swarm	Laurentia-Slave	1887	7	2	106	6	6	Buchan et al., 2016
BP	Boot-Phantom Pluton	Lau.-T.-Huds.	1838	1	62.4	279.4	7.94984	5	Symons et al., 1999

## Sheet: References
References cited in Table Data
Buchan, K.L., Mitchell, R.N., Bleeker, W., Hamilton, M.A., LeCheminant, A.N., 2016. Paleomagnetism of ca. 2.13–2.11 Ga Indin and ca. 1.885 Ga Ghost dyke swarms of the Slave craton: Implications for the Slave craton APW path and relative drift of Slave, Superior and Siberian cratons in the Paleoproterozoic. Precambrian Res. 275, 151–175.
Cai, Y., Pei, J., Zhang, S.-H., Tong, Y., Yang, Z., Zhao, Y., 2020. New paleomagnetic results from the ca. 1.68–1.63 Ga mafic dyke swarms in Western Shandong Province, Eastern China: Implications for the reconstruction of the Columbia supercontinent. Precambrian Res. 337, 105531. https://doi.org/10.1016/j.precamres.2019.105531
Chamalaun, F.H., Dempsey, C.E., 1978. Palaeomagnetism of the Gawler Range Volcanics and implications for the genesis of the middleback hematite orebodies. J. Geol. Soc. Aust. 25, 255–265. https://doi.org/10.1080/00167617808729034
Denyszyn, S.W., Halls, H.C., Davis, D.W., Evans, D.A.D., 2009. Paleomagnetism and U–Pb geochronology of Franklin dykes in High Arctic Canada and Greenland: a revised age and paleomagnetic pole constraining block rotations in the Nares Strait regionThis is a companion paper to Denyszyn, S.W., Davis, D.W., and Halls, H.C. Paleomagnetism and U–Pb geochronology of the Clarence Head dykes, Arctic Cana…
Didenko, A., Vodovozov, V.Y., Kozakov, I., Khil’tova, V., Ivanov, A., Bibikova, E., Reznitskii, L., Rasskazov, S., Levitskii, V., Travin, A., 2003. Paleoproterozoic granites of the Sharyzhalgai Block, Siberian Craton Paleomagnetism and geodynamic inference.
Didenko, A.N., Kozakov, I.K., Dvorova, A.V., 2009a. Paleomagnetism of granites from the Angara-Kan basement inlier, Siberian craton. Russ. Geol. Geophys. 50, 57–62.
Didenko, A.N., Vodovozov, V.Y., Pisarevsky, S.A., Gladkochub, D.P., Donskaya, T.V., Mazukabzov, A.M., Stanevich, A.M., Bibikova, E.V., Kirnozova, T.I., 2009b. Palaeomagnetism and U-Pb dates of the Palaeoproterozoic Akitkan Group (South Siberia) and implications for pre-Neoproterozoic tectonics. Geol. Soc. Lond. Spec. Publ. 323, 145–163.
Elming, S.Å., Moakhar, M.O., Layer, P., Donadini, F., 2009. Uplift deduced from remanent magnetization of a proterozoic basic dyke and the baked country rock in the Hoting area, Central Sweden: a palaeomagnetic and 40Ar/39Ar study. Geophys. J. Int. 179, 59–78. https://doi.org/10.1111/j.1365-246X.2009.04265.x
Halls, H.C., Li, J., Davis, D., Hou, G., Zhang, B., Qian, X., 2000. A precisely dated Proterozoic palaeomagnetic pole from the North China craton, and its relevance to palaeocontinental reconstruction. Geophys. J. Int. 143, 185–203. https://doi.org/10.1046/j.1365-246x.2000.00231.x
Idnurm, M., 2000. Towards a high resolution Late Palaeoproterozoic ‐ earliest Mesoproterozoic apparent polar wander path for northern Australia. Aust. J. Earth Sci. 47, 405–429. https://doi.org/10.1046/j.1440-0952.2000.00788.x
Idnurm, M., Giddings, J.W., Plumb, K.A., 1995. Apparent polar wander and reversal stratigraphy of the Palaeo-Mesoproterozoic southeastern McArthur Basin, Australia. Precambrian Res. 72, 1–41. https://doi.org/10.1016/0301-9268(94)00051-R
Irving, E., Donaldson, J.A., Park, J.K., 1972. Paleomagnetism of the Western Channel Diabase and Associated Rocks, Northwest Territories. Can. J. Earth Sci. 9, 960–971. https://doi.org/10.1139/e72-080
Kirscher, U., Liu, Y., Li, Z.X., Mitchell, R.N., Pisarevsky, S.A., Denyszyn, S.W., Nordsvan, A., 2019. Paleomagnetism of the Hart Dolerite (Kimberley, Western Australia)–A two-stage assembly of the supercontinent Nuna? Precambrian Res. 329, 170–181.
Kirscher, U., Mitchell, R.N., Liu, Y., Pisarevsky, S.A., Giddings, J., Li, Z.-X., 2022. Paleomagnetic Evidence for a Paleoproterozoic Rotational Assembly of the North Australian Craton in the Leadup to Supercontinent Formation. Geophys. Res. Lett. 49, e2022GL099842. https://doi.org/10.1029/2022GL099842
Klein, R., Pesonen, L.J., Mänttäri, I., Heinonen, J.S., 2016. A late Paleoproterozoic key pole for the Fennoscandian Shield: A paleomagnetic study of the Keuruu diabase dykes, Central Finland. Precambrian Res. 286, 379–397.
Neuvonen, K., 1986. On the direction of remanent magnetization of the quartz porphyry dikes in SE Finland. Bull. Geol. Soc. Finl. 58, 195–201.
Park, J., Irving, E., Donaldson, J., 1973. Paleomagnetism of the Precambrian Dubawnt Group. Geol. Soc. Am. Bull. 84, 859–870.
Salminen, J., Elming, S.-Å., Mertanen, S., Wang, C., Almqvist, B., Moakhar, M.O., 2021. Paleomagnetic studies of rapakivi complexes in the Fennoscandian shield–Implications to the origin of Proterozoic massif-type anorthosite magmatism. Precambrian Res. 365, 106406.
Salminen, J., Mertanen, S., Evans, D.A.D., Wang, Z., 2014. Paleomagnetic and geochemical studies of the Mesoproterozoic Satakunta dyke swarms, Finland, with implications for a Northern Europe – North America (NENA) connection within Nuna supercontinent. Precambrian Res., Precambrian Supercontinents 244, 170–191. https://doi.org/10.1016/j.precamres.2013.08.006
Schmidt, P.W., Williams, G.E., 2008. Palaeomagnetism of red beds from the Kimberley Group, Western Australia: implications for the palaeogeography of the 1.8 Ga King Leopold glaciation. Precambrian Res. 167, 267–280.
Swanson‐Hysell, N.L., Avery, M.S., Zhang, Y., Hodgin, E.B., Sherwood, R.J., Apen, F.E., Boerboom, T.J., Keller, C.B., Cottle, J.M., 2021. The paleogeography of Laurentia in its early years: new constraints from the Paleoproterozoic East‐Central Minnesota batholith. Tectonics 40, e2021TC006751.
Symons, D., MacKay, C., 1999. Paleomagnetism of the Boot-Phantom Pluton and the amalgamation of the juvenile domains in the Paleoproterozoic Trans-Hudson Orogen, Canada. Presented at the Basement Tectonics 13: Proceedings of the Thirteenth International Conference on Basement Tectonics held in Blacksburg, Virginia, USA, June 1997, Springer, pp. 313–331.
Symons, D.T.A., Symons, T.B., Lewchuk, M.T., 2000. Paleomagnetism of the Deschambault pegmatites: Stillstand and hairpin at the end of the Paleoproterozoic Trans-Hudson Orogeny, Canada. Phys. Chem. Earth Part Solid Earth Geod. 25, 479–487. https://doi.org/10.1016/S1464-1895(00)00074-0
Tanaka, H., Idnurm, M., 1994. Palaeomagnetism of Proterozoic mafic intrusions and host rocks of the Mount Isa Inlier, Australia: revisited. Precambrian Res. 69, 241–258. https://doi.org/10.1016/0301-9268(94)90089-2
Zhang, S., Li, Z.-X., Evans, D.A.D., Wu, H., Li, H., Dong, J., 2012. Pre-Rodinia supercontinent Nuna shaping up: A global synthesis with new paleomagnetic results from North China. Earth Planet. Sci. Lett. 353–354, 145–155.
